# Supplementary material for: Effects of NatureKnit™, a Blend of Fruit and Vegetable Fibers Rich in Naturally Occurring Bound Polyphenols, on the Metabolic Activity and Community Composition of the Human Gut Microbiome Using the M-SHIME® Gastrointestinal Model
Source: Microorganisms. 2025 Mar 7;13(3):613. doi: 10.3390/microorganisms13030613 (PMC11944907; doi:10.3390/microorganisms13030613)
Supplement: Supplementary file 1 [file microorganisms-13-00613-s001.zip]

Archive with 1 entries (1 files):
- microorganisms-3487673-supplementary.pdf
